# Supplementary material for: Liquid-Based Diagnostic Panels for Prostate Cancer: The Synergistic Role of Soluble PD-L1, PD-1, and mRNA Biomarkers
Source: Int J Mol Sci. 2025 Jan 15;26(2):704. doi: 10.3390/ijms26020704 (PMC11765789; doi:10.3390/ijms26020704)
Supplement: Supplementary file 1 [file ijms-26-00704-s001.zip]

Archive with 1 entries (1 files):
- ijms-3389919-supplementary.pdf
